# Supplementary material for: Exploring the Antitubercular Activity of Anthranilic Acid Derivatives: From MabA (FabG1) Inhibition to Intrabacterial Acidification
Source: Pharmaceuticals (Basel). 2023 Feb 22;16(3):335. doi: 10.3390/ph16030335 (PMC10057394; doi:10.3390/ph16030335)
Supplement: Supplementary file 1 [file pharmaceuticals-16-00335-s001.zip]

Archive with 1 entries (1 files):
- pharmaceuticals-2208054-supplementary.pdf
